# Supplementary material for: Alterations in Natural Killer Cells in Colorectal Cancer Patients with Stroma AReactive Invasion Front Areas (SARIFA)
Source: Cancers (Basel). 2023 Feb 3;15(3):994. doi: 10.3390/cancers15030994 (PMC9913252; doi:10.3390/cancers15030994)
Supplement: Supplementary file 1 [file cancers-15-00994-s001.zip]

Archive with 1 entries (1 files):
- cancers-2151996-supplementary.pdf
